# Supplementary material for: Whole Genome Analysis and Assessment of the Metabolic Potential of Gordonia rubripertincta Strain 112, a Degrader of Aromatic and Aliphatic Compounds
Source: Biology (Basel). 2023 May 15;12(5):721. doi: 10.3390/biology12050721 (PMC10215345; doi:10.3390/biology12050721)
Supplement: Supplementary file 1 [file biology-12-00721-s001.zip]

Archive with 1 entries (1 files):
- biology-2380773-supplementary.pdf
